# Supplementary material for: Effect of Al and Fe Doping on the Electrochemical Behavior of Li1.2Ni0.133Mn0.534Co0.133O2 Li-Rich Cathode Material
Source: Materials (Basel). 2022 Nov 19;15(22):8225. doi: 10.3390/ma15228225 (PMC9697585; doi:10.3390/ma15228225)
Supplement: Supplementary file 1 [file materials-15-08225-s001.zip]

Archive with 1 entries (1 files):
- materials-2012007-supplementary.pdf
